# Supplementary material for: Differences in Microbial Communities Stimulated by Malic Acid Have the Potential to Improve Nutrient Absorption and Fruit Quality of Grapes
Source: Front Microbiol. 2022 May 19;13:850807. doi: 10.3389/fmicb.2022.850807 (PMC9159917; doi:10.3389/fmicb.2022.850807)
Supplement: Supplementary file 4 [file Table_1.XLS]

## Sheet: Table S1
		Table S1 The detail of barcode
	Sample	primer	Barcode name	Barcode sequence
	LM1	ITS1F_ITS2R	ZB9	ATCGTA	TCTACC
	LM1	338F_806R	ZB9	ATCGTA	TCTACC
	LM2	ITS1F_ITS2R	ZB10	GGTTGT	CGATGT
	LM2	338F_806R	ZB10	GGTTGT	CGATGT
	LM3	ITS1F_ITS2R	ZB11	CCACAA	GCCAAT
	LM3	338F_806R	ZB11	CCACAA	GCCAAT
	HM1	ITS1F_ITS2R	ZB13	ACAGTG	TTCAGA
	HM1	338F_806R	ZB13	ACAGTG	TTCAGA
	HM2	ITS1F_ITS2R	ZB14	GTTGAA	CATCGT
	HM2	338F_806R	ZB14	GTTGAA	CATCGT
	HM3	ITS1F_ITS2R	ZB15	CGTACG	GCCGCG
	HM3	338F_806R	ZB15	CGTACG	GCCGCG
	control1	ITS1F_ITS2R	ZB5	ATCACG	TACAGC
	control1	338F_806R	ZB5	ATCACG	TACAGC
	control2	ITS1F_ITS2R	ZB6	GAGATA	CTAGCT
	control2	338F_806R	ZB6	GAGATA	CTAGCT
	control3	ITS1F_ITS2R	ZB7	CGCGGT	GAGTGG
	control3	ITS1F_ITS2R	ZB7	CGCGGT	GAGTGG
	control3	338F_806R	ZB7	CGCGGT	GAGTGG
	control4	ITS1F_ITS2R	ZB8	TCGGCA	AGTCAA

## Sheet: Table S2
	Table S2 Correlation analysis between bacterial community and microbial community metabolism
													p-value
		Polymer	Phenols	Amine	Amino acid	Carbohydrates	Carboxylic acids				Polymer	Phenols	Amine	Amino acid	Carbohydrates	Carboxylic acids
	Actinobacteriota	0.03	0.08	0.05	0.08	0.1	0.01			Actinobacteriota	0.93207	0.83452	0.90169	0.84786	0.80384	0.97795
	Proteobacteria	0.37	0.7*	0.68*	0.47	0.62	0.55			Proteobacteria	0.32283	0.0346	0.04603	0.1996	0.07512	0.12657
	Chloroflexi	-0.14	-0.47	-0.47	-0.18	-0.39	-0.42			Chloroflexi	0.72338	0.20543	0.20605	0.64369	0.29643	0.2642
	Acidobacteriota	-0.07	-0.52	-0.39	-0.23	-0.46	-0.36			Acidobacteriota	0.85361	0.15341	0.29475	0.54883	0.21031	0.34706
	Gemmatimonadota	0.59	0.87**	0.85**	0.75*	0.8**	0.78*			Gemmatimonadota	0.09134	0.00203	0.00337	0.02054	0.00948	0.01412
	Firmicutes	0.55	0.7*	0.81**	0.58	0.69*	0.67*			Firmicutes	0.12766	0.03546	0.00771	0.10199	0.04038	0.04627
	Methylomirabilota	0.29	0.19	0.05	0.28	0.15	0.08			Methylomirabilota	0.44464	0.63279	0.88889	0.46919	0.69656	0.83795
	Myxococcota	0.23	0.45	0.41	0.33	0.36	0.28			Myxococcota	0.55682	0.22234	0.27411	0.3819	0.33641	0.46883
	Bacteroidota	0.11	0.36	0.19	0.27	0.2	0.22			Bacteroidota	0.78564	0.33828	0.61612	0.48592	0.60008	0.56537
	unclassifiedknorankdBacteria	-0.03	-0.27	-0.15	-0.23	-0.32	-0.34			unclassifiedknorankdBacteria	0.93104	0.47451	0.69265	0.55389	0.39485	0.36863
	Nitrosirota	0.29	0.55	0.61	0.24	0.42	0.4			Nitrosirota	0.45239	0.12627	0.08026	0.52536	0.2624	0.29169
	NB1-j	0.14	0.06	0.06	0.16	0.05	-0.02			NB1-j	0.72778	0.87772	0.87372	0.67268	0.88862	0.9591
	Deinococcota	-0.27	-0.33	-0.27	-0.28	-0.25	-0.27			Deinococcota	0.48295	0.38021	0.48344	0.47018	0.50828	0.48982
	Planctomycetota	-0.54	-0.61	-0.64	-0.65	-0.73*	-0.71*			Planctomycetota	0.12954	0.08163	0.06124	0.06026	0.02484	0.03269
	Entotheonellaeota	-0.04	0.31	0.3	0.07	0.17	0.1			Entotheonellaeota	0.91166	0.41987	0.4315	0.85833	0.66227	0.79782
	Bdellovibrionota	-0.26	-0.1	-0.01	-0.41	-0.24	-0.3			Bdellovibrionota	0.50368	0.79754	0.98957	0.27641	0.53905	0.43058
	Patescibacteria	-0.7*	-0.59	-0.67*	-0.54	-0.61	-0.66			Patescibacteria	0.03544	0.0955	0.04796	0.1329	0.0802	0.055
	Latescibacterota	0.01	-0.32	-0.19	0.01	-0.26	-0.16			Latescibacterota	0.97585	0.40442	0.62014	0.97126	0.50703	0.68313
	Verrucomicrobiota	-0.41	-0.58	-0.55	-0.63	-0.68*	-0.6			Verrucomicrobiota	0.27891	0.10189	0.12525	0.07004	0.04537	0.08781
	Desulfobacterota	0.05	0.12	0.1	0.13	0.07	0.01			Desulfobacterota	0.88873	0.76577	0.79855	0.73855	0.8554	0.9864
	Dadabacteria	-0.26	-0.16	0	-0.19	-0.23	-0.22			Dadabacteria	0.49298	0.67361	0.9983	0.61686	0.55986	0.57787
	MBNT15	0.13	0.21	0.28	0.09	0.14	0.08			MBNT15	0.73167	0.5912	0.45951	0.81484	0.71252	0.84777
	RCP2-54	-0.16	0.01	-0.07	-0.22	-0.08	-0.2			RCP2-54	0.68982	0.98676	0.85326	0.56823	0.83484	0.60812
	Armatimonadota	-0.64	-0.57	-0.66	-0.61	-0.67	-0.7*			Armatimonadota	0.06568	0.10728	0.0541	0.07911	0.05037	0.03512
	Cyanobacteria	-0.17	-0.3	-0.2	-0.34	-0.32	-0.33			Cyanobacteria	0.66778	0.42681	0.60868	0.37166	0.40396	0.38132
	Dependentiae	-0.47	-0.49	-0.51	-0.61	-0.63	-0.66			Dependentiae	0.2037	0.18341	0.15778	0.08423	0.06689	0.05149
	GAL15	-0.42	-0.55	-0.68*	-0.34	-0.52	-0.55			GAL15	0.25592	0.12708	0.04259	0.37486	0.15058	0.12671
	Sumerlaeota	-0.48	-0.68*	-0.54	-0.7*	-0.69*	-0.64			Sumerlaeota	0.19225	0.04599	0.13544	0.03745	0.03855	0.06335
	SAR324cladeMarinegrouB	-0.21	-0.08	-0.19	-0.14	-0.06	-0.06			SAR324cladeMarinegrouB	0.59564	0.84539	0.62121	0.72793	0.88121	0.88727
	Elusimicrobiota	-0.56	-0.54	-0.57	-0.42	-0.58	-0.51			Elusimicrobiota	0.11713	0.13656	0.10749	0.26647	0.10529	0.16444
	WPS-2	-0.03	-0.3	-0.3	-0.02	-0.26	-0.24			WPS-2	0.93358	0.4338	0.43221	0.95622	0.49919	0.54229
	Fibrobacterota	0.01	0.09	0.18	0.14	0.01	0.17			Fibrobacterota	0.98419	0.82583	0.63373	0.71932	0.98588	0.65554
	WS2	-0.81**	-0.5	-0.53	-0.51	-0.5	-0.5			WS2	0.00794	0.17268	0.14145	0.15846	0.17296	0.1744
	Halanaerobiaeota	-0.48	-0.27	-0.26	-0.34	-0.42	-0.38			Halanaerobiaeota	0.18587	0.48999	0.50073	0.37817	0.26194	0.31566
	Calditrichota	-0.53	-0.39	-0.44	-0.47	-0.43	-0.49			Calditrichota	0.14034	0.29694	0.23979	0.20388	0.24543	0.18383
	Zixibacteria	-0.62	-0.54	-0.58	-0.44	-0.52	-0.56			Zixibacteria	0.07228	0.13552	0.10493	0.23714	0.14944	0.11699
	Hydrogenedentes	-0.02	0.25	0.34	-0.02	0.06	0.08			Hydrogenedentes	0.95121	0.52322	0.36826	0.96406	0.87228	0.83388
	TX1A-33	-0.14	-0.21	-0.13	-0.33	-0.36	-0.25			TX1A-33	0.71504	0.59075	0.74619	0.38012	0.34814	0.51429
	Abditibacteriota	-0.22	-0.37	-0.42	-0.33	-0.26	-0.29			Abditibacteriota	0.57814	0.33169	0.2638	0.38508	0.50715	0.44844
		**Correlation is significant at the 0.01 level. *Correlation is significant at the 0.05 level.

## Sheet: Table S3
	Table S3 Correlation analysis between fungal community and microbial community metabolism												p-value
		Polymer	Carbohydrates	Phenols	Carboxylic acids	Amino acid	Amine				Polymer	Carbohydrates	Phenols	Carboxylic acids	Amino acid	Amine
	Zoopagomycota	-0.18	-0.44	-0.34	-0.48	-0.48	-0.33			Zoopagomycota	0.64299	0.23198	0.37171	0.18621	0.19367	0.38049
	Mortierellomycota	-0.85**	-0.7*	-0.63	-0.71*	-0.72*	-0.56			Mortierellomycota	0.00399	0.03552	0.07132	0.03386	0.02897	0.11848
	Aphelidiomycota	-0.55	-0.45	-0.55	-0.49	-0.57	-0.56			Aphelidiomycota	0.12642	0.22927	0.1284	0.18538	0.11276	0.1184
	Monoblepharomycota	0.71*	0.67*	0.67	0.64	0.76*	0.47			Monoblepharomycota	0.03323	0.04789	0.05048	0.06239	0.01824	0.20104
	Blastocladiomycota	0.66	0.77*	0.82**	0.75*	0.67*	0.84**			Blastocladiomycota	0.05289	0.01566	0.00677	0.02014	0.04667	0.00481
	Rozellomycota	0.02	-0.01	-0.15	0	-0.03	-0.12			Rozellomycota	0.95288	0.98751	0.6906	0.99678	0.94476	0.76
	Kickxellomycota	-0.18	-0.13	-0.06	-0.15	0.02	-0.2			Kickxellomycota	0.64948	0.73171	0.87113	0.70886	0.95956	0.59752
	Chytridiomycota	0.11	0.27	0.36	0.23	0.28	0.21			Chytridiomycota	0.78089	0.48052	0.33672	0.54498	0.45851	0.59239
	Glomeromycota	0.25	0.29	0.4	0.27	0.39	0.19			Glomeromycota	0.51104	0.44465	0.28545	0.48964	0.30054	0.62482
	Basidiomycota	-0.21	0.07	0.13	0.06	0.09	0.07			Basidiomycota	0.59382	0.86756	0.7351	0.88695	0.81404	0.8631
	Ascomycota	-0.04	0.14	0.14	0.15	0.27	0.08			Ascomycota	0.91741	0.71587	0.70995	0.69192	0.48186	0.83984
	unclassifiedkFungi	-0.09	0.15	0.27	0.15	0.2	0.15			unclassifiedkFungi	0.81721	0.70199	0.487	0.70691	0.60095	0.70134
		**Correlation is significant at the 0.01 level. *Correlation is significant at the 0.05 level.

## Sheet: Table S4
			Table S4 the pH, OM and EC of grape rhzosphere soil
				pH	OM	EC
			Control	6.7±0.06a	0.67±0.08b	526.67±50.85b
			LM	6.57±0.03a	1.56±0.03a	941.67±21.86a
			HM	6.67±0.03a	0.79±0.07b	611.67±89.88b
			Note: Values are presented as the mean ± SE. Different lowercase letters in the same row indicate significant differences (p <0.05) between treatments with or without the addition of malic acid based on one-way analysis of variance (ANOVA)

## Sheet: Table S5
						Table S5 Intercellular CO2 concentration (Ci), photosynthesis rate (Pn), transpiration rate and stomatal conductance (Gs) and water use efficiency (WUE) of grape leaves with malic addition
							Ci (μmol/mol)	Pn CO2 μmol/(m2·s）	Gs (H2O) mol/(m2·s)	Tr(H2O mmol/(m2·s))	WUE(μmol·mmol-1)
						Control	319±13.68a	14.33±1b	783.25±64.97b	8.13±0.5b	1.68±0.1c
						LM	329.25±4.27a	20.65±1.02a	1050.5±117.54a	9.3±0.25a	2.23±0.09b
						HM	320±8.26a	18.68±0.63a	576.25±52.04b	7±0.11c	2.68±0.08a
								Note: Values are presented as the mean ± SE. Different lowercase letters in the same row indicate significant differences (p <0.05) between treatments with or without the addition of malic acid based on one-way analysis of variance (ANOVA)

## Sheet: Table S6
Table S6 Pearson correlation between bacterial composition and nutrient content, etc. on phylum level
																					p-value
	MA	EC	pH	OM	AN	NN	AK	LN	LP	FN	FP	FK	LK			MA	EC	PH	OM	AN	NN	AK	LN	LP	FN	FP	FK	LK
Proteobacteria	0.525	-0.316	0.131	-0.103	-0.31	-0.934**	-0.375	0.313	0.317	-0.193	0.457	0.256	0.353		Proteobacteria	0.14651	0.40686	0.7369	0.79108	0.41659	0.00022	0.32011	0.41233	0.40534	0.61902	0.21596	0.50602	0.35193
Chloroflexi	-0.428	0.265	0.186	-0.041	0.17	0.617	0.75*	-0.032	-0.435	-0.34	-0.233	-0.196	-0.364		Chloroflexi	0.25086	0.49046	0.6324	0.91567	0.66271	0.07672	0.01995	0.93512	0.24216	0.37069	0.54595	0.61238	0.33559
Acidobacteriota	-0.143	0.71*	-0.473	0.308	0.39	0.639	0.536	0.088	0.155	0.18	-0.026	0.047	-0.161		Acidobacteriota	0.71439	0.03194	0.19805	0.42034	0.2989	0.06381	0.1372	0.82117	0.69118	0.64303	0.94701	0.90366	0.6785
Gemmatimonadota	0.597	-0.53	0.272	-0.483	-0.682*	-0.837**	-0.304	0.095	0.411	-0.312	0.404	0.182	-0.026		Gemmatimonadota	0.08994	0.14216	0.47964	0.18761	0.04307	0.00489	0.42682	0.8072	0.27154	0.4144	0.28093	0.6391	0.94666
Firmicutes	0.798**	0.063	-0.16	0.094	-0.289	-0.881**	-0.482	0.692*	0.709*	-0.158	0.787*	0.654	0.449		Firmicutes	0.00997	0.87223	0.68171	0.81081	0.45024	0.00172	0.1886	0.03893	0.03233	0.68486	0.01182	0.0558	0.22549
Methylomirabilota	-0.207	-0.486	0.701*	-0.659	-0.29	0.075	0.642	-0.576	-0.324	-0.455	-0.314	-0.388	-0.588		Methylomirabilota	0.59261	0.18516	0.03527	0.05339	0.44843	0.84839	0.06252	0.10436	0.39518	0.21826	0.41029	0.30156	0.0958
Myxococcota	-0.001	-0.721*	0.578	-0.684*	-0.558	-0.47	0.081	-0.26	0.05	-0.57	0.032	-0.289	-0.044		Myxococcota	0.99821	0.02841	0.10298	0.04233	0.11826	0.20226	0.83655	0.49925	0.89788	0.10927	0.93571	0.45002	0.91059
Nitrospirota	0.514	-0.133	-0.049	0.095	-0.109	-0.829**	-0.362	0.347	0.526	-0.099	0.626	0.225	0.611		Nitrospirota	0.15667	0.73337	0.89995	0.80842	0.77956	0.00571	0.33802	0.36058	0.14582	0.79981	0.07114	0.56044	0.08043
NB1-j	-0.282	-0.451	0.53	-0.695*	-0.385	0.017	0.481	-0.344	-0.021	-0.62	-0.191	-0.327	-0.266		NB1-j	0.46232	0.22348	0.14254	0.03789	0.306	0.96616	0.18996	0.36478	0.95642	0.07483	0.62276	0.39047	0.48895
Deinococcota	0.099	0.808**	-0.709*	0.825**	0.615	-0.079	-0.151	0.735*	0.102	0.367	0.194	0.481	0.518		Deinococcota	0.79957	0.00839	0.0324	0.00619	0.0781	0.83974	0.69879	0.02417	0.79464	0.33101	0.61714	0.18969	0.15357
Entotheonellaeota	-0.155	-0.815**	0.618	-0.601	-0.554	-0.365	-0.042	-0.227	-0.083	-0.648	0.112	-0.494	0.177		Entotheonellaeota	0.69043	0.00741	0.07631	0.08728	0.12175	0.33414	0.91538	0.55706	0.83092	0.05895	0.77329	0.17696	0.64812
Patescibacteria	-0.87**	-0.339	0.135	-0.313	0.017	0.463	0.309	-0.537	-0.558	-0.109	-0.751*	-0.764*	-0.134		Patescibacteria	0.00231	0.37152	0.72925	0.41207	0.96471	0.2092	0.41813	0.13593	0.11813	0.78028	0.01959	0.01663	0.73062
Verrucomicrobiota	-0.274	0.591	-0.349	0.672*	0.722*	0.512	0.438	0.046	-0.267	0.293	0.058	-0.274	0.245		Verrucomicrobiota	0.4764	0.09373	0.35727	0.0475	0.02807	0.15898	0.23812	0.90567	0.48782	0.44424	0.88234	0.47534	0.52588
MBNT15	-0.112	-0.548	0.423	-0.607	-0.377	-0.313	0.078	-0.259	0.352	-0.529	0.067	-0.233	0.196		MBNT15	0.77456	0.12666	0.25618	0.08321	0.31787	0.412	0.8426	0.50028	0.35299	0.14311	0.86337	0.54715	0.61412
RCP2-54	-0.416	-0.687*	0.786*	-0.438	-0.134	-0.033	0.153	-0.471	-0.4	-0.489	-0.183	-0.517	0.082		RCP2-54	0.26557	0.0409	0.01201	0.23839	0.73013	0.93326	0.69353	0.20041	0.28545	0.18183	0.6383	0.15379	0.83323
Armatimonadota	-0.759*	-0.126	-0.021	-0.058	0.324	0.328	0.447	-0.511	-0.43	0.065	-0.615	-0.735	0.063		Armatimonadota	0.01761	0.74632	0.95661	0.88166	0.39472	0.38932	0.22771	0.15946	0.24753	0.86732	0.0777	0.02398	0.87159
Sumerlaeota	-0.243	0.749*	-0.496	0.786*	0.741*	0.447	0.204	0.395	-0.035	0.205	0.216	0.005	0.541		Sumerlaeota	0.52826	0.02025	0.17459	0.01199	0.02224	0.22723	0.59884	0.29241	0.92851	0.59657	0.57616	0.9898	0.13273
SAR324cladeMarinegrouB	0.043	0.237	-0.654	0.377	0.419	-0.261	-0.415	-0.112	0.137	0.876**	-0.424	0.175	0.152		SAR324cladeMarinegrouB	0.9129	0.53868	0.05597	0.31745	0.26136	0.49776	0.26616	0.77457	0.72599	0.00197	0.2554	0.65182	0.6958
Calditrichota	-0.778*	-0.637	0.373	-0.552	-0.153	0.321	0.099	-0.726*	-0.314	-0.196	-0.661	-0.738*	-0.048		Calditrichota	0.01361	0.06495	0.3223	0.12372	0.69344	0.39891	0.7991	0.02691	0.4111	0.61265	0.05269	0.02306	0.9022
Planctomycetota	-0.594	0.208	-0.271	0.221	0.549	0.388	0.552	-0.389	-0.25	0.245	-0.407	-0.622	0.279		Planctomycetota	0.09195	0.59196	0.47981	0.56715	0.12542	0.30278	0.12333	0.30121	0.51698	0.52535	0.27731	0.07398	0.70804
Bdellovibrionota	-0.231	-0.242	0.24	0.001	0.12	-0.226	0.019	0.017	0.115	-0.38	0.276	-0.31	0.703		Bdellovibrionota	0.54908	0.5305	0.53415	0.99882	0.75825	0.55839	0.96078	0.96465	0.76856	0.3133	0.47251	0.41635	0.03457
Abditibacteriota	0	0.704*	-0.607	0.757*	0.814**	0.024	-0.183	0.25	0.005	0.737*	-0.23	0.469	0.146		Abditibacteriota	1	0.03426	0.08293	0.01825	0.0076	0.95136	0.63692	0.51621	0.98898	0.02343	0.55161	0.20279	0.46659
				**Correlation is significant at the 0.01 level. *Correlation is significant at the 0.05 level.

## Sheet: Table S7
	Table S7 Pearson correlation between fungal composition and nutrient content, etc. on phylum level
													p-value
		MA	OM	AP	LN	LK	FP				MA	OM	AP	LN	LK	FP
	Ascomycota	0.018	-0.223	-0.101	0.007	-0.226	0.153			Ascomycota	0.96376	0.5647	0.7952	0.98586	0.55869	0.55222
	Mortierellomycota	-0.775*	-0.113	-0.582	-0.215	0.393	-0.167			Mortierellomycota	0.01423	0.77224	0.10046	0.57829	0.29528	0.34102
	Basidiomycota	-0.192	-0.468	-0.313	-0.305	-0.059	0.241			Basidiomycota	0.62147	0.20428	0.41282	0.42553	0.88076	0.34642
	unclassifiedkFungi	-0.115	-0.484	-0.078	-0.337	-0.213	0.232			unclassifiedkFungi	0.76835	0.18659	0.84247	0.37543	0.58257	0.50472
	Chytridiomycota	0.042	-0.363	0.076	-0.378	-0.17	0.235			Chytridiomycota	0.91556	0.33716	0.84617	0.31558	0.66237	0.42661
	Zoopagomycota	-0.326	0.198	0.015	-0.277	0.342	-0.14			Zoopagomycota	0.3921	0.61047	0.97006	0.4709	0.36713	0.81782
	Rozellomycota	0.322	0.775*	0.345	0.692*	0.215	-0.53			Rozellomycota	0.39777	0.01419	0.36251	0.03889	0.57891	0.58611
	Glomeromycota	0.003	-0.493	0.262	-0.512	-0.565	0.351			Glomeromycota	0.99346	0.17788	0.49503	0.15919	0.11326	0.47469
	Kickxellomycota	-0.38	-0.43	-0.173	-0.513	-0.418	0.249			Kickxellomycota	0.31291	0.24826	0.65627	0.15783	0.26302	0.13436
	Aphelidiomycota	-0.241	0.743*	0.212	0.403	0.401	-0.754*			Aphelidiomycota	0.53147	0.02177	0.58462	0.28234	0.28515	0.73565
	Monoblepharomycota	0.382	-0.529	0.306	-0.443	-0.754*	0.578			Monoblepharomycota	0.31044	0.14289	0.42368	0.23293	0.01883	0.62297
	Blastocladiomycota	0.836**	0.082	0.719*	0.584	0.2	0.11			Blastocladiomycota	0.00503	0.83422	0.02909	0.09875	0.60678	0.0084
		**Correlation is significant at the 0.01 level. *Correlation is significant at the 0.05 level.

## Sheet: Table S8
				Table S8 Pearson correlation between bacterial composition and nutrient content on family level																		p-value
					MA	NN	AN	AP	AK	LN	LK	LP	FN	FK	FP			MA	NN	AN	AP	AK	LN	LK	LP	FN	FK	FP
				norankoVicinamibacterales	-0.03	0.55	0.54	-0.27	0.4	0.16	-0.11	0.13	0.43	0.16	-0.02		norankoVicinamibacterales	0.93954	0.12393	0.13247	0.48959	0.28874	0.67912	0.7825	0.74187	0.249	0.68077	0.96086
				Geminicoccaceae	0.38	-0.79*	-0.66	0.33	-0.37	0.01	-0.04	0.17	-0.34	0.13	0.16		Geminicoccaceae	0.31486	0.0122	0.05487	0.38533	0.32079	0.97625	0.91612	0.66383	0.36431	0.74845	0.6836
				Nocardioidaceae	0.02	-0.3	0.14	-0.08	-0.27	0.55	0.52	0.36	0.11	0.28	0.11		Nocardioidaceae	0.95317	0.43671	0.71382	0.84494	0.47419	0.12238	0.14684	0.33779	0.782	0.45949	0.77522
				Gemmatimonadaceae	0.59	-0.86**	-0.56	0.3	-0.28	0.07	0.09	0.46	-0.26	0.17	0.43		Gemmatimonadaceae	0.09456	0.00261	0.11923	0.42657	0.46305	0.85185	0.82401	0.21126	0.4987	0.65398	0.24399
				Bacillaceae	0.84**	-0.9**	-0.26	0.4	-0.51	0.62	0.43	0.75*	-0.06	0.67*	0.77*		Bacillaceae	0.0047	0.00088	0.50617	0.28688	0.16217	0.07712	0.24944	0.02057	0.87031	0.04936	0.01617
				Vicinamibacteraceae	-0.26	0.7*	0.41	-0.44	0.5	0.05	-0.18	0.03	0.23	-0.03	-0.16		Vicinamibacteraceae	0.49706	0.0351	0.26829	0.23568	0.16673	0.89198	0.64465	0.94274	0.5452	0.94695	0.67248
				Micrococcaceae	0.36	-0.13	0.71*	0.19	-0.24	0.45	0.43	0.36	0.72*	0.55	0.26		Micrococcaceae	0.33456	0.74357	0.03363	0.62023	0.53264	0.22093	0.24809	0.34159	0.02909	0.12094	0.50308
				norankonorankcMB-A2-108	-0.39	0.83**	0.3	-0.36	0.52	0.09	-0.2	-0.2	-0.05	-0.09	-0.13		norankonorankcMB-A2-108	0.30316	0.00603	0.42552	0.34149	0.1488	0.81003	0.60271	0.60901	0.89181	0.81672	0.72976
				norankoGaiellales	-0.03	-0.43	-0.5	0.38	-0.07	-0.09	-0.09	-0.28	-0.57	-0.14	-0.04		norankoGaiellales	0.93064	0.24716	0.16677	0.30691	0.85917	0.82509	0.81799	0.46604	0.106	0.72505	0.9112
				JG30-KF-CM45	0.33	-0.67	0.26	0.64	-0.13	0.46	0.43	0.09	0.15	0.29	0.27		JG30-KF-CM45	0.39054	0.04835	0.49186	0.06227	0.74617	0.21432	0.24235	0.81814	0.70797	0.4543	0.47404
				Streptomycetaceae	0.42	-0.36	0.46	0.79*	-0.03	0.57	0.27	-0.15	0.33	0.36	0.39		Streptomycetaceae	0.25608	0.34638	0.20823	0.01161	0.93031	0.10754	0.48972	0.69653	0.39339	0.34344	0.306
				norankoActinomarinales	0.33	-0.53	-0.47	0.26	0.09	-0.01	0.03	0.37	-0.64	0.15	0.4		norankoActinomarinales	0.38123	0.14287	0.20643	0.50664	0.82478	0.98481	0.94633	0.33336	0.0621	0.70511	0.28192
				Gaiellaceae	0.12	-0.62	-0.43	0.35	-0.09	0.02	0.08	0.05	-0.49	0.02	0.09		Gaiellaceae	0.7664	0.07789	0.25138	0.35923	0.81909	0.96129	0.84326	0.90149	0.17627	0.95874	0.82234
				norankonorankcGitt-GS-136	-0.43	0.77*	-0.09	-0.38	0.56	-0.18	-0.56	-0.33	-0.28	-0.22	-0.34		norankonorankcGitt-GS-136	0.25048	0.01516	0.82182	0.30743	0.11864	0.63697	0.11545	0.39025	0.46395	0.57654	0.37285
				norankoRokubacteriales	-0.11	0.02	-0.35	0.16	0.61	-0.55	-0.62	-0.29	-0.47	-0.34	-0.24		norankoRokubacteriales	0.77809	0.96731	0.35716	0.67943	0.0815	0.12431	0.07758	0.44136	0.20028	0.36693	0.53445
				norankonorankcKD4-96	-0.56	0.8**	0.08	-0.43	0.55	-0.08	-0.33	-0.31	-0.26	-0.24	-0.34		norankonorankcKD4-96	0.12066	0.0093	0.8382	0.25173	0.12691	0.83252	0.38189	0.41545	0.50406	0.5348	0.37232
				Nitrosomonadaceae	0	-0.64	-0.42	0.08	-0.3	-0.05	0.34	0.14	-0.33	-0.22	0.07		Nitrosomonadaceae	1	0.06522	0.259	0.83902	0.4402	0.90123	0.37757	0.72091	0.38639	0.56801	0.86389
				Thermomicrobiaceae	-0.25	0.65	0.08	0.05	0.68	-0.1	-0.51	-0.39	-0.4	-0.04	-0.11		Thermomicrobiaceae	0.52415	0.05942	0.83973	0.89807	0.04392	0.80167	0.16276	0.29709	0.29051	0.9282	0.78521
				67-14	0.04	-0.41	-0.78*	0.14	-0.17	-0.05	-0.09	-0.08	-0.73*	-0.17	0.12		67-14	0.92763	0.27099	0.01247	0.71223	0.66025	0.88954	0.81929	0.8314	0.02545	0.65909	0.76434
				Sphingomonadaceae	0.17	-0.76*	-0.39	0.2	-0.36	0.02	0.39	0.23	-0.27	-0.12	0.22		Sphingomonadaceae	0.65645	0.01813	0.29924	0.60878	0.34396	0.96794	0.30005	0.55948	0.48415	0.76467	0.57758
				Woeseiaceae	0.79*	-0.82**	0.06	0.77*	-0.45	0.75*	0.42	0.38	0.08	0.76*	0.68*		Woeseiaceae	0.01172	0.00623	0.87127	0.01495	0.2287	0.02099	0.26276	0.31407	0.8327	0.01788	0.0443
				unclassifiedknorankdBacteria	-0.44	0.34	-0.07	-0.45	0.62	-0.39	0	0.14	-0.56	-0.44	-0.06		unclassifiedknorankdBacteria	0.24187	0.37166	0.85187	0.22777	0.07283	0.30579	0.99651	0.72142	0.12025	0.23276	0.88051
				Rhizobiaceae	0.63	-0.87**	-0.06	0.77*	-0.25	0.48	0.34	0.2	-0.04	0.38	0.55		Rhizobiaceae	0.07023	0.00241	0.8849	0.01462	0.50942	0.18763	0.3763	0.61278	0.91721	0.31514	0.1246
				Methyloligellaceae	0.34	-0.72*	-0.26	0.21	-0.08	0.17	0.4	0.51	-0.34	0.1	0.45		Methyloligellaceae	0.37228	0.02777	0.49503	0.59407	0.83757	0.65946	0.29267	0.15983	0.36433	0.79934	0.22941
				Xanthomonadaceae	-0.18	-0.26	0.28	0.34	-0.22	0.3	0.57	-0.35	0.14	-0.26	0.05		Xanthomonadaceae	0.64032	0.49943	0.46718	0.37415	0.56852	0.43173	0.10648	0.36299	0.72886	0.50658	0.89624
				Solirubrobacteraceae	-0.5	0.16	-0.34	-0.12	0.44	-0.6	-0.35	-0.36	-0.57	-0.52	-0.44		Solirubrobacteraceae	0.1714	0.6883	0.37767	0.76407	0.24172	0.08594	0.34861	0.33633	0.10608	0.15014	0.23424
				Pyrinomonadaceae	0.19	0.42	0.15	-0.34	0.2	0.38	-0.07	0.4	0.09	0.35	0.3		Pyrinomonadaceae	0.62549	0.2661	0.709	0.37672	0.61073	0.31925	0.85206	0.28724	0.82705	0.34923	0.43013
				Rhodobacteraceae	0.8*	-0.95*	-0.26	0.73*	-0.43	0.5	0.24	0.35	-0.08	0.55	0.62		Rhodobacteraceae	0.0101	0.00011	0.5066	0.02616	0.2482	0.16684	0.53226	0.35745	0.84453	0.12202	0.07452
				norankonorankcbacteriap25	-0.1	-0.37	-0.29	0.15	0.11	-0.34	0.14	0.02	-0.53	-0.31	0.06		norankonorankcbacteriap25	0.79388	0.32553	0.44815	0.70632	0.77348	0.37684	0.71039	0.96914	0.14187	0.41248	0.88746
				Nitrospiraceae	0.52	-0.83**	-0.1	0.37	-0.37	0.36	0.61	0.53	-0.09	0.23	0.63		Nitrospiraceae	0.14897	0.00543	0.79046	0.33357	0.32805	0.34749	0.07887	0.14568	0.81597	0.54308	0.06792
				Micromonosporaceae	-0.61	0.42	-0.09	-0.24	0.65	-0.61	-0.3	-0.32	-0.55	-0.54	-0.41		Micromonosporaceae	0.08314	0.26179	0.80822	0.53649	0.05611	0.08328	0.4398	0.40501	0.12099	0.13486	0.27745
				Ilumatobacteraceae	-0.26	-0.28	-0.36	0.15	0.08	-0.55	-0.17	-0.34	-0.36	-0.47	-0.33		Ilumatobacteraceae	0.50448	0.47258	0.33466	0.69731	0.84246	0.1249	0.6665	0.37619	0.33447	0.20385	0.38178
				norankonorankcS0134terrestrialgroup	0.43	-0.74*	-0.81**	0.18	-0.41	0.06	-0.1	0.26	-0.4	0.12	0.24		norankonorankcS0134terrestrialgroup	0.24405	0.02396	0.00749	0.63407	0.27808	0.88302	0.79583	0.49213	0.28819	0.75164	0.54067
				Xanthobacteraceae	0	-0.57	-0.31	0.12	-0.08	-0.01	0.37	0.11	-0.34	-0.33	0.18		Xanthobacteraceae	0.99502	0.11157	0.42022	0.75249	0.83354	0.97472	0.3287	0.77823	0.37301	0.38969	0.64024
				Hyphomicrobiaceae	0.31	-0.79*	-0.32	0.29	-0.27	0.12	0.38	0.4	-0.35	0.16	0.34		Hyphomicrobiaceae	0.41418	0.01154	0.39432	0.44958	0.47686	0.76323	0.31855	0.28142	0.34969	0.68482	0.37395
				Steroidobacteraceae	0.51	-0.84**	-0.35	0.41	-0.2	0.01	0.17	0.34	-0.15	0.08	0.38		Steroidobacteraceae	0.16002	0.00414	0.36034	0.27456	0.60128	0.97656	0.67076	0.37605	0.69991	0.83184	0.31717
				Paenibacillaceae	0.52	-0.5	-0.01	0.56	-0.1	0.87**	0.54	0.33	-0.4	0.49	0.87**		Paenibacillaceae	0.15262	0.17075	0.96976	0.12032	0.80129	0.00236	0.13465	0.37892	0.29095	0.18456	0.00232
				norankoS085	-0.07	0	0.07	0.28	0.64	-0.05	-0.31	-0.15	-0.27	0	-0.13		norankoS085	0.86599	0.99064	0.863	0.47255	0.0655	0.89889	0.41189	0.69323	0.48048	0.99826	0.74175
				norankoPLTA13	0.45	-0.9**	-0.23	0.36	-0.42	0.32	0.47	0.49	-0.15	0.33	0.4		norankoPLTA13	0.22597	0.00101	0.55549	0.34764	0.2549	0.40062	0.19821	0.17827	0.69501	0.37953	0.28567
				Planococcaceae	0.78*	-0.88**	-0.38	0.41	-0.49	0.65*	0.43	0.68*	-0.27	0.61	0.81**		Planococcaceae	0.01248	0.00197	0.31278	0.2718	0.18346	0.05787	0.249	0.04502	0.47668	0.08102	0.00753
				norankonorankcAlphaproteobacteria	0.54	-0.82**	-0.5	0.47	-0.22	0.1	0.14	0.32	-0.43	0.17	0.5		norankonorankcAlphaproteobacteria	0.13742	0.00728	0.1722	0.20615	0.57706	0.80124	0.7186	0.40284	0.25319	0.66441	0.16847
				Kineosporiaceae	0.39	-0.1	0.11	-0.07	-0.5	0.12	0.02	0.43	0.42	0.63	0.08		Kineosporiaceae	0.3043	0.8076	0.78341	0.86196	0.17491	0.76772	0.96904	0.24683	0.2664	0.07124	0.83538
				norankonorankcJG30-KF-CM66	-0.35	0.31	0.19	0.16	0.64	0.13	-0.08	-0.3	-0.46	-0.08	-0.09		norankonorankcJG30-KF-CM66	0.34856	0.41987	0.61721	0.68434	0.06547	0.74249	0.84385	0.4305	0.21803	0.84616	0.81566
				Iamiaceae	0.61	-0.73	-0.57	0.57	-0.16	-0.01	-0.29	0.11	-0.29	0.26	0.28		Iamiaceae	0.08279	0.02522	0.10957	0.10859	0.68716	0.97639	0.44696	0.76906	0.44738	0.50186	0.45809
				norankoIMCC26256	0.15	-0.62	-0.4	-0.19	-0.32	-0.14	0.18	0.45	0.01	-0.09	-0.02		norankoIMCC26256	0.70515	0.07659	0.29024	0.62289	0.39939	0.72708	0.63684	0.22862	0.98915	0.8093	0.95355
				AKYG1722	0.75	-0.73*	0.08	0.83**	-0.09	0.52	0.18	0.21	0.07	0.5	0.62		AKYG1722	0.01989	0.02601	0.84093	0.00546	0.82648	0.15156	0.64068	0.59402	0.85622	0.17075	0.07666
				Beijerinckiaceae	0.25	-0.63	0.4	0.64	-0.43	0.51	0.75	0.08	0.17	0.35	0.35		Beijerinckiaceae	0.51764	0.06904	0.28756	0.0643	0.24529	0.16123	0.021	0.84274	0.66498	0.35727	0.35806
				norankonorankcnorankpNB1-j	-0.28	0.02	-0.39	-0.16	0.48	-0.34	-0.27	-0.02	-0.62	-0.33	-0.19		norankonorankcnorankpNB1-j	0.46232	0.96616	0.306	0.67544	0.18996	0.36478	0.48895	0.95642	0.07483	0.39047	0.62276
				Streptosporangiaceae	-0.66	0.46	-0.05	-0.29	0.75*	-0.52	-0.21	-0.32	-0.56	-0.64	-0.36		Streptosporangiaceae	0.05206	0.21341	0.90771	0.45486	0.02029	0.14991	0.58426	0.39685	0.11872	0.06201	0.34225
				Trueperaceae	0.1	-0.07	0.61	0.27	-0.15	0.74*	0.51	0.1	0.36	0.48	0.19		Trueperaceae	0.80462	0.84893	0.07984	0.47576	0.70718	0.02396	0.15763	0.80509	0.33855	0.19224	0.61795
								**Correlation is significant at the 0.01 level. *Correlation is significant at the 0.05 level.

## Sheet: Table S9
		Table S9 Pearson correlation between bacterial composition and fruit quality on family level														p-value
			SSC	TA	TSS	Vc	SAR	TS	WPF					SSC	TA	TSS	Vc	SAR	TS	WPF
		norankoVicinamibacterales	0.24	-0.42	0.26	0.26	0.62	0.64	0.05				norankoVicinamibacterales	0.54048	0.25944	0.4917	0.50106	0.07692	0.06547	0.90376
		Geminicoccaceae	0.04	0.69*	0.01	-0.09	-0.53	-0.83**	-0.3				Geminicoccaceae	0.91846	0.03787	0.98977	0.81788	0.13995	0.00573	0.43509
		Nocardioidaceae	-0.02	-0.05	0.17	0.07	0.04	0.02	-0.08				Nocardioidaceae	0.95314	0.89355	0.65725	0.86033	0.9144	0.95972	0.82941
		Gemmatimonadaceae	0.29	0.76*	0.25	0.11	-0.29	-0.77*	-0.53				Gemmatimonadaceae	0.44353	0.01692	0.51453	0.77762	0.44436	0.01502	0.14359
		Bacillaceae	0.59	0.64	0.72*	0.58	0.15	-0.23	-0.84**				Bacillaceae	0.09605	0.06226	0.02783	0.09977	0.69522	0.55768	0.00484
		Vicinamibacteraceae	0	-0.43	-0.03	-0.02	0.35	0.55	0.33				Vicinamibacteraceae	0.99856	0.25382	0.94617	0.96846	0.36139	0.12689	0.39039
		Micrococcaceae	0.45	-0.4	0.76*	0.8*	0.88**	0.64	-0.54				Micrococcaceae	0.21944	0.28762	0.01656	0.0102	0.00166	0.06363	0.13144
		norankonorankcMB-A2-108	-0.07	-0.35	-0.19	-0.19	0.2	0.62	0.48				norankonorankcMB-A2-108	0.86763	0.34882	0.62744	0.62425	0.61427	0.07338	0.19185
		norankoGaiellales	-0.15	0.54	-0.32	-0.44	-0.64	-0.7*	0.13				norankoGaiellales	0.70507	0.13165	0.39733	0.23691	0.0649	0.03494	0.73242
		JG30-KF-CM45	0.45	0.24	0.46	0.17	0.32	-0.29	-0.42				JG30-KF-CM45	0.22151	0.52896	0.21827	0.66786	0.40451	0.44228	0.26379
		Streptomycetaceae	0.78*	0.1	0.66	0.31	0.78*	0.13	-0.55				Streptomycetaceae	0.01222	0.79478	0.05157	0.42283	0.01302	0.73852	0.12143
		norankoActinomarinales	0.12	0.75*	0.04	0.02	-0.48	-0.53	-0.14				norankoActinomarinales	0.76202	0.01903	0.91226	0.96677	0.1878	0.14339	0.71942
		Gaiellaceae	-0.07	0.59	-0.14	-0.24	-0.57	-0.73*	-0.01				Gaiellaceae	0.86284	0.09311	0.72803	0.52869	0.11229	0.02638	0.97854
		norankonorankcGitt-GS-136	-0.26	-0.11	-0.47	-0.44	-0.24	0.22	0.64				norankonorankcGitt-GS-136	0.50013	0.77024	0.20404	0.23839	0.5406	0.57693	0.06438
		norankoRokubacteriales	-0.09	0.46	-0.4	-0.47	-0.51	-0.68*	0.36				norankoRokubacteriales	0.81858	0.20999	0.27987	0.20386	0.16004	0.04516	0.34271
		norankonorankcKD4-96	-0.33	-0.26	-0.48	-0.45	-0.19	0.34	0.71*				norankonorankcKD4-96	0.38425	0.50263	0.18712	0.21976	0.62865	0.37389	0.03131
		Nitrosomonadaceae	-0.22	0.38	-0.23	-0.32	-0.56	-0.74*	-0.04				Nitrosomonadaceae	0.56088	0.30915	0.55692	0.40696	0.11925	0.0216	0.91537
		Thermomicrobiaceae	0.03	0.05	-0.22	-0.22	-0.05	0.32	0.48				Thermomicrobiaceae	0.93717	0.89948	0.56196	0.56178	0.90705	0.40283	0.19265
		67-14	-0.18	0.67*	-0.38	-0.48	-0.79*	-0.72*	0.09				67-14	0.64628	0.04649	0.31592	0.18842	0.01193	0.02974	0.82203
		Sphingomonadaceae	-0.06	0.45	-0.04	-0.15	-0.42	-0.72*	-0.24				Sphingomonadaceae	0.88777	0.22803	0.90888	0.69641	0.26572	0.03028	0.53794
		Woeseiaceae	0.75*	0.49	0.84**	0.62	0.45	-0.03	-0.84**				Woeseiaceae	0.01956	0.17988	0.0046	0.07469	0.22616	0.93254	0.005
		unclassifiedknorankdBacteria	-0.4	0.07	-0.51	-0.4	-0.5	-0.12	0.6				unclassifiedknorankdBacteria	0.2813	0.85549	0.16492	0.28603	0.16968	0.76256	0.08918
		Rhizobiaceae	0.66	0.59	0.58	0.25	0.25	-0.43	-0.68*				Rhizobiaceae	0.05513	0.09485	0.10453	0.50788	0.52155	0.24454	0.04529
		Methyloligellaceae	0.17	0.58	0.18	0.04	-0.26	-0.57	-0.3				Methyloligellaceae	0.65317	0.09938	0.65021	0.91614	0.49501	0.10626	0.43611
		Xanthomonadaceae	0.1	-0.17	0	-0.28	0.23	-0.11	-0.08				Xanthomonadaceae	0.80758	0.66816	0.99299	0.46339	0.54417	0.77575	0.8322
		Solirubrobacteraceae	-0.56	0.19	-0.73*	-0.65	-0.8*	-0.55	0.68*				Solirubrobacteraceae	0.11645	0.63188	0.02408	0.05708	0.0103	0.1211	0.04464
		Pyrinomonadaceae	0.29	-0.08	0.31	0.32	0.38	0.62	-0.09				Pyrinomonadaceae	0.44914	0.84571	0.4135	0.40803	0.30662	0.07358	0.81786
		Rhodobacteraceae	0.66	0.71*	0.65	0.41	0.16	-0.43	-0.8**				Rhodobacteraceae	0.0534	0.03297	0.05879	0.27416	0.68803	0.25338	0.00945
		norankonorankcbacteriap25	-0.23	0.39	-0.31	-0.28	-0.57	-0.59	0.16				norankonorankcbacteriap25	0.54492	0.30197	0.41962	0.45896	0.10828	0.09462	0.6879
		Nitrospiraceae	0.4	0.46	0.47	0.31	0.09	-0.33	-0.63				Nitrospiraceae	0.29269	0.21483	0.206	0.41089	0.81286	0.38039	0.07085
		Micromonosporaceae	-0.56	0.01	-0.71*	-0.58	-0.64	-0.25	0.79*				Micromonosporaceae	0.12064	0.97836	0.03118	0.10407	0.06471	0.52099	0.01091
		Ilumatobacteraceae	-0.4	0.26	-0.52	-0.5	-0.66	-0.77*	0.3				Ilumatobacteraceae	0.29169	0.49781	0.15302	0.17134	0.05082	0.01441	0.42885
		norankonorankcS0134terrestrialgroup	0.06	0.77*	-0.01	-0.12	-0.58	-0.82**	-0.33				norankonorankcS0134terrestrialgroup	0.8748	0.01587	0.97895	0.7488	0.10416	0.00622	0.38846
		Xanthobacteraceae	-0.05	0.41	-0.18	-0.39	-0.39	-0.72*	-0.06				Xanthobacteraceae	0.89746	0.27951	0.64588	0.30396	0.30053	0.02771	0.88742
		Hyphomicrobiaceae	0.04	0.55	0.12	0.08	-0.38	-0.58	-0.29				Hyphomicrobiaceae	0.91668	0.12311	0.75033	0.8319	0.30859	0.10113	0.45665
		Steroidobacteraceae	0.32	0.63	0.27	0.11	-0.15	-0.73*	-0.51				Steroidobacteraceae	0.40486	0.06846	0.48644	0.78032	0.69461	0.0241	0.1616
		Paenibacillaceae	0.7*	0.59	0.56	0.22	0.28	0.08	-0.5				Paenibacillaceae	0.03678	0.09453	0.1146	0.57015	0.46429	0.83342	0.1659
		norankoS085	0.12	0.31	-0.1	-0.27	-0.14	-0.35	0.29				norankoS085	0.76359	0.42185	0.80576	0.48667	0.72277	0.35071	0.45373
		norankoPLTA13	0.18	0.51	0.33	0.24	-0.18	-0.5	-0.47				norankoPLTA13	0.63901	0.16549	0.38707	0.53397	0.64052	0.16586	0.20134
		Planococcaceae	0.55	0.75*	0.61	0.44	0.01	-0.26	-0.75*				Planococcaceae	0.12368	0.0207	0.07899	0.23541	0.97291	0.49187	0.01886
		norankonorankcAlphaproteobacteria	0.32	0.79*	0.23	0.09	-0.3	-0.67	-0.47				norankonorankcAlphaproteobacteria	0.40422	0.01101	0.55127	0.81516	0.44034	0.05038	0.20213
		Kineosporiaceae	0.05	-0.2	0.47	0.81**	0.26	0.49	-0.41				Kineosporiaceae	0.89926	0.60532	0.20045	0.00872	0.49178	0.17746	0.27402
		norankonorankcJG30-KF-CM66	-0.04	0.1	-0.26	-0.4	-0.15	0.04	0.53				norankonorankcJG30-KF-CM66	0.91725	0.79811	0.50639	0.28487	0.69631	0.92645	0.14182
		Iamiaceae	0.38	0.82**	0.24	0.09	-0.26	-0.74*	-0.47				Iamiaceae	0.31224	0.00706	0.53854	0.81079	0.49095	0.02183	0.20703
		norankoIMCC26256	-0.21	0.27	-0.08	-0.08	-0.43	-0.73*	-0.17				norankoIMCC26256	0.57897	0.47875	0.83258	0.83014	0.24208	0.02695	0.66971
		AKYG1722	0.88**	0.57	0.75*	0.41	0.5	-0.25	-0.76*				AKYG1722	0.00195	0.10719	0.01899	0.27048	0.16831	0.51937	0.01729
		Beijerinckiaceae	0.31	0	0.49	0.38	0.38	0.08	-0.46				Beijerinckiaceae	0.41297	0.99021	0.17829	0.31582	0.31856	0.83685	0.21171
		norankonorankcnorankpNB1-j	-0.35	0.39	-0.53	-0.55	-0.73*	-0.59	0.52				norankonorankcnorankpNB1-j	0.34944	0.30071	0.13831	0.12554	0.02602	0.09353	0.15078
		Streptosporangiaceae	-0.5	0	-0.73*	-0.71*	-0.57	-0.27	0.82**				Streptosporangiaceae	0.17167	0.99714	0.0242	0.03303	0.10791	0.4874	0.00628
		Trueperaceae	0.33	-0.28	0.49	0.34	0.62	0.52	-0.22				Trueperaceae	0.37935	0.46475	0.17715	0.36803	0.0744	0.14982	0.56928
			**Correlation is significant at the 0.01 level. *Correlation is significant at the 0.05 level.
